# Supplementary material for: Genetic and Genomic Tools in Breeding for Resistance to Fusarium Stalk Rot in Maize (Zea mays L.)
Source: Plants (Basel). 2025 Mar 5;14(5):819. doi: 10.3390/plants14050819 (PMC11902793; doi:10.3390/plants14050819)
Supplement: Supplementary file 1 [file plants-14-00819-s001.zip]

Archive with 1 entries (1 files):
- plants-3498753-supplementary.xlsx
