# Supplementary material for: Genetic and Genomic Tools in Breeding for Resistance to Fusarium Stalk Rot in Maize (Zea mays L.)
Source: Plants (Basel). 2025 Mar 5;14(5):819. doi: 10.3390/plants14050819 (PMC11902793; doi:10.3390/plants14050819)
Supplement: Supplementary file 1 [file plants-14-00819-s001.zip › plants-3498753-supplementary.xlsx]

## Sheet: Sheet1
Table S1 Details of studies for mapped quantitative trait loci (QTLs) and candidate genes for Fusarium stalk rot resistance in maize
QTL	Serial number (QTLs)	Genetic dis- tance (cM)	Genomic bin	Chromo- some	PVE (%)	Candidate Gene	Physical position	Annotated function	Reference	Serial number (paper)
QSR1-UMC 23	1	1	1.00	1					[113]	1
SYN6209	7		1.01	1					[88]	2
PZE-101101076	16		1.05	1		GRMZM2G082709	99500043-99502990	NAC domain-containing protein 86	[88]
PZE-101080941	17		1.04	1		GRMZM2G179792	68197454-68201466	Phospholipase D family protein	[88]
S1_250295975	26		1.09	1	2.16	GRMZM2G027991	250922675-250928284	Ubiquitin-dependent protein catabolic process	[90]	3
S1_251041463	27		1.09	1	5.18	GRMZM2G457357	250137572-250140042	Zinc ion binding, protein ubiquitination	[90]
S1_250092554	28		1.08	1	3.14	GRMZM2G070323	250489394-250504178	Phosphoprotein phosphatase activity, iron ion binding, manganese ion binding	[90]
						GRMZM2G364069	250153164-250156813	Heat shock protein binding, zinc finger C3HC4 type domain, response to freezing	[90]
						AC213890.4_FG004	250655533-250659120	Protein serine/threonine kinase activity, protein phosphorylation	[90]
S1_225626297	33		1.07	1	3.17				[90]
S1_163787906	39		1.05	1	2.07				[90]
qRfg2	42		1.09/10	1	8.9				[95]	4
S1_187642387 (TUX)	45		1.06	1	7.53	GRMZM2G132623	187640937-187643837	Ribosomal protein L31e family protein	[110]	5
						GRMZM2G132607		pfkB-like carbohydrate kinase family protein	[110]
S1_191581422 (TUX)	46		1.06	1	6.31	GRMZM2G337191	191579972-191582872	KID-containing protein	[110]
qFSR1	67	37	1.03	1	3.97				[91]	6
S1_23248968	73		1.00	1	6.474	GRMZM2G005435	23436381-23442489	DeSI-like protein	[91]
SYN4735	10		2.02	2		GRMZM2G080041	9877407-9881527	LRR receptor-like serine/threonine-protein kinase FLS2	[88]
SYN20785	15		2.01	2					[88]
PZE-102178324	19		2.08	2					[88]
S2_41485521	29		2.04	2	8.3	GRMZM2G414537	42110735-42115318	Transmembrane protein	[90]
S2_180835270	30		2.06	2	2.88	GRMZM2G059106	180831670-180838870	Intracellular protein transport, G-protein coupled receptor signaling pathway, integral component of membrane	[90]
S2_4370291	75		2.00	2	6.161	GRMZM2G363066	4601940-4603680	Threonine kinase activity (Signalling and plant defense against abiotic stresses)	[91]
QSR8-UMC 42	2	8	3.00	3					[113]
PZE-103035036	12		3.04	3		GRMZM2G076029	28473142-28474496	Leucine-rich repeat extensin-like protein 3	[88]
PZE-103165058	21		3.08	3		GRMZM2G116592		Zinc finger CCCH domain-containing protein 13	[88]
S3_165448326	31		3.05	3	4.27	AC209810.3_FG002	165488281-165489387	Involved in tapetal programmed cell death, After the tapetal cell wall degenerated,the CEP1 enzyme entered the callose wall from the degenerated tapetal cell wall and was probably involved in degeneration of the callose wall.	[90]
S3_202767355	34		3.07	3	4.07	GRMZM2G181135	202838553-202840720	Pyridoxal phosphate (PLP)-dependent transferases superfamily protein	[90]
qRfg3	44		3.06/7	3	10.7-19.4				[82]	7
S3_215475106 (TUX)	47		3.08	3	6.45	GRMZM2G122025	215474116-215476096	Stress response NST1-like protein	[110]
qPss3	76		3.00	3					[146]	8
QSR1-BNL 15.45	3	1	4.00	4					[113]
PZE-104135387	20		4.09	4		GRMZM2G004741	234424934-234431564	Transcription factor GTE4	[88]
PZE-104023339	22		4.04	4					[88]
PZE-104053903	23		4.05	4		GRMZM2G313909	97411702-97415726	QWRF motif-containing protein 2	[88]
PZE-104097660	24		4.07	4		GRMZM2G010912	179090818-179092416	Unknown	[88]
S4_69998604	35		4.05	4	0.94				[90]
S4_211481644	40		4.09	4	6.98	GRMZM2G002555	211478814-211484474	Protein phosphorylation, ubiquitin protein ligase binding	[90]
S4_168991386 (TUX)	48		4.06	4	6.64	GRMZM2G013128	190442690-190445750	Double Clp-N motif-containing P-loop nucleoside triphosphate hydrolases superfamily protein	[110]
S4_190444220 (TUX)	49		4.08	4	6.2
QSR12-BNL 5.71	4	12	5.00	5					[113]
S5_204626484	32		5.06	5	5.56	GRMZM2G042027	204608587-204630084	Transmembrane transport, transporter activity	[90]
S5_22556254 (Non-TUX)	53		5.03	5	7.51	GRMZM5G869246	22555334-22557174	Kinesin motor family protein	[110]
S5_33821881 (Non-TUX)	54		5.03	5	8.21	GRMZM2G046021	33820961-33822804	Histone acetyl transferase GNAT/MYST 101, Similar to general control of amino-acid synthesis 5-like 2	[110]
S5_33821884 (Non-TUX)	55		5.03	5	8.21				[110]
qFSR5	64	52	5.02	5	6.531				[91]
PZE-106004391	9		6.00	6					[88]
PZE-106061055	13		6.04	6					[88]
PZE-106068309	14		6.05	6		GRMZM5G841142		Thioredoxin reductase 2	[88]
S6_112215613	36		6.04	6	2.09	GRMZM2G334225	112212143-112219117	DNA-binding transcription factor activity, regulation of transcription, DNA-templated	[90]
S6_136411596 (Non-TUX)	56		6.05	6	8.34	GRMZM2G177001	136410666-136412541	(AtRBP-DR1, RBP-DR1) RNA-binding protein-defense related 1, RNA recognition motif containing protein putative expressed, RNA binding	[110]
S6_136411602 (Non-TUX)	57		6.05	6	8.34
S6_136411611 (Non-TUX)	58		6.05	6	8.42
Rfg1	63		6.04	6					[96]
qFSR6	65	1	6.07	6	3.618				[91]
qFSR6-1	68	112	6.07	6	7.49				[91]
S6_168690251	69		6.00	6	8.383	GRMZM2G095025	180240900-180242708	Ubiquitin protein ligase activity (Responsible for growth and development as well as resistance to biotic and abiotic stresses)	[91]
S6_168690080	70		6.00	6	7.645	GRMZM2G095025	180240900-180242708	Ubiquitin protein ligase activity (Responsible for growth and development as well as resistance to biotic and abiotic stresses)	[91]
S6_168638154	71		6.00	6	6.84				[91]
S6_168436463	72		6.00	6	6.815	GRMZM2G141818	179990368-179997566	Nucleic acid binding (Stress response, anti-viral defense mechanism)	[91]
S6_168794497	74		6.00	6	6.342	GRMZM2G052006	180355674-180357610	Fungal resistance in plant as well as biotic and abiotic stress response	[91]
SYN14780	6		7.03	7					[88]
S7_9545142	37		7.01	7	1.76	GRMZM2G132568	9541672-9548612	Response to antibiotic, tetracycline:proton antiporter activity	[90]
S7_8047244 (Non-TUX)	59		7.01	7	8.63	GRMZM5G860810	8046354-8048174	Leucine-rich repeat (LRR) protein kinase family protein, Protein serine/threonine kinase activity, Protein phosphorylation	[110]
S7_8047279 (Non-TUX)	60		7.01	7	8.63
S7_8047282 (Non-TUX)	61		7.01	7	8.63
S7_8047286 (Non-TUX)	62		7.01	7	9.09
qFSR7	66	35	7.02	7	6.391				[91]
PZE-108074539	11		8.05	8					[88]
PZE-108053920	18		8.03	8		GRMZM2G006745	96775198-96778545	DRE-binding protein 1c	[88]
PZE-108021117	25		8.02	8		GRMZM2G096904	20692263-20695815	Unknown	[88]
S8_21865355	38		8.03	8	1.91	GRMZM2G333454	21861885-21868825	Type I hypersensitivity，response to freezing, defense response to bacterium, response to fungus	[90]
Rgsr8.1	43		8.06/8	8	34.4				[92]	9
QSR1-PIO 15-0033	5	1	10.00	10					[113]
PZE-110025181	8		10.03	10		Zm00001d024213	57114441-57116865	Zinc finger protein CONSTANS	[88]
qRfg1	41		10.03/4	10	36.3				[95]
S10_147125575 (TUX)	50		10.07	10	6.36	GRMZM2G535439 GRMZM5G874522	147124415-147126748	Unknown	[110]
S10_147125579 (TUX)	51		10.07	10	6.36
S10_147125588 (TUX)	52		10.07	10	6.36
